# Supplementary material for: Multi-decadal tree-ring stable isotope records of apple and pear trees indicate coherent ecophysiological responses to environmental changes in alpine valleys
Source: Front Plant Sci. 2025 Jan 10;15:1471415. doi: 10.3389/fpls.2024.1471415 (PMC11757252; doi:10.3389/fpls.2024.1471415)
Supplement: Supplementary file 1 [file SupplementaryFile1.zip]

Archive with 3 entries (2 files):
- Zipped_Supplementary/
- Zipped_Supplementary/Supplementary Figure.docx
- Zipped_Supplementary/Supplementary Table.docx
